# Supplementary material for: Towards Accurate Breslow Measurements: Mitigating Issues in Histopathological Imaging
Source: Entropy (Basel). 2026 Jun 8;28(6):643. doi: 10.3390/e28060643 (PMC13298557; doi:10.3390/e28060643)
Supplement: Supplementary file 1 [file entropy-28-00643-s001.zip]

Archive with 1 entries (1 files):
- entropy-4155797-supplementary.csv
