# Supplementary material for: Towards Accurate Breslow Measurements: Mitigating Issues in Histopathological Imaging
Source: Entropy (Basel). 2026 Jun 8;28(6):643. doi: 10.3390/e28060643 (PMC13298557; doi:10.3390/e28060643)
Supplement: Supplementary file 1 [file entropy-28-00643-s001.zip › entropy-4155797-supplementary.csv]

PatientID	Operator 1 src	Operator 1 dst	Operator 2 src	Operator 2 dst	Operator 3 src	Operator 3 dst	Operator 4 src	Operator 4 dst	Operator 5 src	Operator 5 dst	Operator 6 src	Operator 6 dst	Breslow Operator 1	Breslow Operator 2	Breslow Operator 3	Breslow Operator 4	Breslow Operator 5	Breslow Operator 6	Breslow Operator 7	Slope Operator 1	Slope Operator 2	Slope Operator 3	Slope Operator 4	Slope Operator 5	Slope Operator 6	Geodesic dst	Breslow Geodesic
21D050652	(21660.701235, 9191.639424)	(21617.041010999998, 9681.896576000001)	(21660.701235, 9192.548992)	(21687.079287, 9665.524352)	(21662.520410999998, 9194.822912)	(21684.350522999997, 9660.521728)	(21660.701235, 9190.729856)	(21584.295843, 9690.082688)	(21662.293014, 9191.184640000001)	(21665.021778, 9666.888704)	(21661.383426, 9192.094208)	(21687.761478, 9665.069568)	492.1974098335765	473.7103469362313	466.2101897360615	505.1643640965725	475.71189039068946	473.7103469362313	550.0	1.6596177706674382	1.5150835838445285	1.5239545854296697	1.7226275875315622	1.5650601259142378	1.5150835838445285	(95296, 42563)	486.940192570133
21D100172	(20060.053752, 6059.087232)	(20025.489407999998, 6271.926144)	(20060.053752, 6059.9968)	(20020.941467999997, 6272.835712)	(20059.144163999998, 6059.087232)	(20029.12776, 6271.016576)	(20059.144163999998, 6059.087232)	(20018.212703999998, 6276.473984)	(20059.598958, 6059.314624000001)	(20048.229108, 6275.791808)	(20060.281149, 6059.087232)	(20036.177067, 6272.835712)	215.62721613352593	216.40280317278857	214.04446116954648	221.20665533125634	216.77556292532626	215.10327629158306	200.0	1.7317876195920467	1.7525334322468966	1.7114945119038876	1.7569060420967086	1.6232702743450367	1.6830903633615824	(88112, 27645)	228.3944436911549
21D106650	(20352.713690999997, 5133.147008)	(20832.066566999998, 5114.04608)	(20350.894515, 5136.3304960000005)	(20529.173763, 5256.393472000001)	(20352.713690999997, 5134.51136)	(20705.633835, 5290.957056)	(20352.713690999997, 5133.147008)	(20706.543423, 5285.044864)	(20355.897248999998, 5131.782656)	(20719.732449, 5339.16416)	(20351.804103, 5133.601792)	(20719.277654999998, 5316.42496)	479.7332854617588	214.93861559389865	386.04129809893067	385.05640873070803	418.78770392687386	410.44015663315946	800.0	-0.03982625125312309	0.5926872171125138	0.41725924567121875	0.4055041630078042	0.5180590687129994	0.46165668203192145	(91136, 23576)	435.665700841261
22D002452	(3181.9662209999997, 1576.281344)	(3394.809813, 1212.454144)	(3183.7853969999996, 1573.55264)	(3322.0427729999997, 1180.6192640000002)	(3183.7853969999996, 1578.10048)	(3551.258949, 1332.51712)	(3181.511427, 1576.508736)	(3321.587979, 1181.756224)	(3178.1004719999996, 1574.4622080000001)	(3397.3111799999997, 1214.27328)	(3181.9662209999997, 1577.418304)	(3297.938691, 1179.9370880000001)	421.5123083793669	416.54740425690176	441.9818979645961	418.8686979836508	421.65080144077814	414.05426078080575	500.0	-1.0414696736026887	-1.2324658199079193	-0.5891339975695407	-1.229810443495795	-1.024077836229557	-1.2869084358682408	(15186, 5454)	431.9132553998519
22D002842	(12461.582997, 7512.122112)	(11863.074093, 8139.724032)	(12456.125468999999, 7510.302976)	(11979.501357, 8205.212928)	(12459.763820999999, 7512.122112)	(11984.958885, 8210.670336000001)	(12461.582997, 7512.5768960000005)	(11736.641361, 7983.733120000001)	(12460.218615, 7515.760384)	(11772.570087, 8038.761984000001)	(12462.947379, 7513.03168)	(11737.096155, 7984.187904)	867.2353072580521	842.6567424096431	844.6356306144788	864.5973415528724	863.939333323311	865.3601486064844	700.0	2.3324710572336627	2.171982077359804	2.1677694866043042	2.565271583279024	2.4913639809280244	2.565844377847785	(52712, 36154)	853.4356705051919
22D005108	(21995.657015999997, 6240.546048)	(22395.875735999998, 6829.9461120000005)	(21999.295368, 6247.822592)	(22446.812663999997, 6786.286848000001)	(21995.657015999997, 6240.546048)	(22470.461951999998, 6777.191168)	(21995.657015999997, 6241.000832000001)	(22380.41274, 6854.959232)	(21995.202222, 6242.365184)	(22369.04289, 6853.594880000001)	(21996.11181, 6241.000832000001)	(22270.807386, 6916.809856000001)	712.4376879991986	700.1539010880277	716.5387024228203	724.556336030074	716.4904649211597	729.5035958744861	500.0	0.9742851254234514	0.8773779132168741	0.8464622770014958	1.0109895133296483	1.02187606116326	1.1847254948028967	(97975, 30453)	740.6591716351617
22D014847	(4409.910021, 11497.849088)	(4104.288453, 12114.536192000001)	(4408.090845, 11494.210816)	(4197.0664289999995, 12145.461504)	(4409.910021, 11499.668224000001)	(4206.162308999999, 12145.461504)	(4409.000433, 11498.303872)	(4110.655569, 12115.900544)	(4409.682624, 11498.758656)	(4208.663676, 12143.642368)	(4410.364815, 11498.758656)	(4217.759556, 12140.913664)	688.2641404771033	684.5865633859713	677.1721277772685	685.8828669245603	675.487690086153	670.4176609352835	800.0	2.030906599710349	1.88415016542583	1.8764118566034436	2.02081163843091	1.8729644926345432	1.8621941967918967	(18567, 53724)	742.7083691256846
22D015169	(34405.848290999995, 8732.307584)	(34134.791067, 9191.639424)	(34405.848290999995, 8733.671936)	(34122.056834999996, 9182.998528)	(34405.848290999995, 8732.762368)	(34265.771738999996, 9265.769216)	(34404.029115, 8733.671936)	(34067.481555, 9144.796672)	(34404.483908999995, 8731.8528)	(34106.139044999996, 9172.99328)	(34407.212673, 8733.217152000001)	(34145.251329, 9198.0064)	533.3458145709691	531.4432959187022	551.1059248775179	531.3076403488119	532.554768047201	533.5286222937741	800.0	2.1039135018646515	2.1341225156879533	1.8277894255005587	2.256777520977656	2.165440964753252	2.084031001861049	(149753, 40553)	602.8862909410549
22D015222	(13625.855636999999, 6542.522624)	(14078.830461, 7042.785024000001)	(13627.674813, 6544.34176)	(14067.915405, 7064.614656000001)	(13627.674813, 6542.522624)	(14080.649636999999, 7050.061568)	(13625.855636999999, 6542.977408000001)	(14075.192109, 7051.425920000001)	(13626.310431, 6542.977408000001)	(14070.189375, 7058.702464)	(13627.220018999999, 6540.703488)	(14074.737314999998, 7053.69984)	674.8693651600969	681.539188276608	680.2808029442439	678.5448801843704	680.4416582725939	680.7620637083559	500.0	0.8349648841998806	0.8685285527996914	0.8421443978528548	0.8470374233783535	0.8601293178751913	0.8534637292748087	(62000, 31169)	721.5188911348368
22D022811	(11790.307052999999, 5589.29536)	(11417.375973, 6098.65344)	(11790.307052999999, 5594.752768)	(11342.789756999999, 6045.898496000001)	(11788.487877, 5589.29536)	(11331.874700999999, 6031.345408)	(11790.307052999999, 5590.204928)	(11337.332229, 6034.074112)	(11790.761847, 5589.750144000001)	(11341.425374999999, 6039.986304)	(11793.490611, 5589.29536)	(11484.230690999999, 6133.2170240000005)	631.2869744349646	635.455897849569	635.5342928856081	634.1971646756678	636.0942263854881	625.6935948904512	800.0	2.2027810492275344	2.352156923066247	2.3723983950502725	2.3663471221541728	2.3551943622782425	2.087788170475323	(50481, 27001)	632.3302174771535
22D0244711A	(24059.284791, 5774.3924480000005)	(24398.561115, 6241.000832000001)	(24062.013554999998, 5776.666368)	(24338.528307, 6264.194816)	(24056.556027, 5773.028096)	(24340.347482999998, 6271.4713600000005)	(24060.194379, 5775.7568)	(24334.889955, 6268.742656)	(24058.6026, 5774.847232)	(24359.676228, 6255.099136000001)	(24059.966981999998, 5774.847232)	(24325.566678, 6276.928768000001)	576.9157720551988	560.4858568089937	573.5706390023582	564.3515869473778	566.822036244807	568.0044606404186	400.0	0.9421054970183839	1.0548613775769158	1.0532143210841856	1.0624361257107628	1.0108263411813998	1.0842210069407319	(106943, 27632)	571.1281678030145
22D025943	(36126.333993, 8699.563136)	(35729.753625, 9068.847744)	(36126.788787, 8703.656192)	(35755.676883, 9074.759936)	(36124.969611, 8700.01792)	(35848.454859, 9167.535872)	(36125.879198999995, 8699.563136)	(35719.293363, 9052.47552)	(36127.698375, 8700.927488000001)	(35726.570067, 9060.206848)	(36128.153169, 8698.198784)	(35722.476921, 9054.74944)	541.8921571574284	524.8257178352839	543.1698109393576	538.3857286522187	538.5030900570125	540.094055221296	400.0	2.3918198448722654	2.3562054843016975	2.1049073377976417	2.4267468173456694	2.411173911287308	2.4205555633077553	(157153, 40027)	560.4247926600532
22D031674	(34686.001395, 15136.575872000001)	(34888.839519, 15516.775296000002)	(34686.001395, 15134.301952000002)	(34871.557347, 15530.8736)	(34686.001395, 15137.940224)	(35082.581762999995, 15388.980992)	(34684.637013, 15136.575872000001)	(34888.384724999996, 15520.413568)	(34685.091807, 15136.121088)	(34897.935399, 15514.501376)	(34685.546600999995, 15137.48544)	(34878.379257, 15525.870976)	430.9233186516739	437.83568072972594	469.3585574814227	434.5624316664074	434.13596603187307	433.62167588120377	600.0	1.0807057070019168	1.1331567108892493	0.5643411636586773	1.0827998502207183	1.0583974708711783	1.1099542111978973	(153404, 68309)	442.8766482723216
22D032251	(25729.743153, 8436.2432)	(25845.260829, 8934.686464)	(25730.197946999997, 8433.514496)	(25872.093675, 8926.500352000001)	(25730.197946999997, 8434.424064)	(25881.189554999997, 8925.590784)	(25729.743153, 8435.333632)	(25856.175884999997, 8921.952512)	(25727.469182999997, 8435.333632)	(25712.006187, 9033.829376)	(25729.743153, 8435.788416000001)	(25868.000528999997, 8926.045568)	511.6542005059805	513.0004403903614	513.8513525543972	502.77546687705194	598.6954650165719	509.37920757089626	0.0	1.3430599313683016	1.290542457420138	1.2725515005119814	1.3165980050280313	1.5966270146581558	1.2959248077483294	(113600, 39739)	608.7933707796246
22D032806	(12272.161296, 5075.38944)	(12439.525488, 5679.342592)	(12272.161296, 5073.570304)	(12286.714704, 5702.99136)	(12273.070883999999, 5077.208576)	(12289.443468, 5695.714816000001)	(12271.706502, 5075.38944)	(12339.016013999999, 5686.619136)	(12273.070883999999, 5076.299008)	(12320.36946, 5689.34784)	(12272.61609, 5075.844224)	(12301.722905999999, 5693.440896)	626.7137963812091	629.5892847091426	618.7229027810232	614.924639023296	614.8707390242217	618.2821815345587	700.0	1.3004653217609081	1.5476785502785466	1.544331336898566	1.4611167848414297	1.4937958373968219	1.5237020082673625	(54413, 25100)	640.2034579858215
22D033782	(25943.496333, 9662.340864)	(25958.959328999998, 10051.635968)	(25944.860715, 9661.431296)	(25948.499066999997, 10058.002944)	(25943.951127, 9663.250432)	(25954.866183, 10054.364672)	(25943.496333, 9662.795648000001)	(25948.953860999998, 10050.271616)	(25942.131951, 9662.340864)	(25947.589479, 10053.455104)	(25944.405920999998, 9662.795648000001)	(25952.592213, 10052.090752)	389.6020819293287	396.5883377038603	391.26651681208284	387.5144002348905	391.1523147606939	389.3811672064781	300.0	1.5310966967512378	1.5616220705377744	1.542895978158528	1.5567124413368376	1.556843437141671	1.5497709258008845	(114089, 44238)	397.0302321070813
22D040421	(1797.573285, 7154.6618880000005)	(1932.1923089999998, 7467.55328)	(1797.573285, 7154.6618880000005)	(1992.225117, 7298.373632000001)	(1796.663697, 7154.6618880000005)	(1991.315529, 7296.554496000001)	(1797.118491, 7154.6618880000005)	(1989.041559, 7299.283200000001)	(1797.118491, 7154.88928)	(1996.318263, 7297.236672)	(1798.028079, 7155.116672)	(1990.860735, 7301.55712)	340.62193824005215	241.95536998479247	240.87932228814896	240.31185554427825	244.8332681112874	242.13475180249353	380.0	1.1644940343363825	0.6359719466516325	0.6298963134057592	0.6457615435161721	0.6204550207273121	0.6495009642679364	(9007, 32751)	385.28203999984015
22D041661	(19293.271068, 6588.455808000001)	(19647.1008, 6808.571264)	(19294.180656, 6588.910592)	(19650.739152, 6816.302592)	(19291.451891999997, 6588.910592)	(19653.467915999998, 6818.121728)	(19293.271068, 6588.228416)	(19649.37477, 6820.168256)	(19290.314907, 6588.910592)	(19650.284357999997, 6804.478208)	(19293.498465, 6589.592768)	(19658.925444, 6810.163008)	416.7088830554023	422.8960661129167	428.47794167165637	424.9775711226778	419.5800313660827	426.83498890639686	400.0	0.5565070869322383	0.5677090210313379	0.5644398956571497	0.577307291138336	0.5395732995313032	0.5430593778498827	(86447, 30001)	432.9060791688988
22D047990	(5093.010609, 7524.173888)	(5488.681388999999, 7584.205376000001)	(5093.9201969999995, 7527.584768000001)	(5515.969029, 7573.063168000001)	(5087.553081, 7521.217792)	(5562.358017, 7573.972736000001)	(5092.1010209999995, 7523.9464960000005)	(5559.629253, 7563.05792)	(5091.873624, 7523.9464960000005)	(5560.084046999999, 7564.877056)	(5093.238006, 7525.310848)	(5556.900489, 7576.246656)	400.19888267872784	424.4920511141811	477.7267120084524	469.16132748166075	469.9960754599469	466.4518782021766	600.0	0.15057245705753142	0.10734206572898981	0.11065480785870321	0.08346141453836028	0.0871974826261533	0.10941661164230189	(24574, 33305)	497.467834105277
22D054446	(28126.052739, 10398.63616)	(28074.206222999997, 10592.374144000001)	(28126.052739, 10401.819648)	(28098.765099, 10592.828928)	(28128.781503, 10399.090944000001)	(28101.493863, 10599.195904)	(28126.280135999998, 10398.863552)	(28099.902083999998, 10595.785024)	(28124.688357, 10399.090944000001)	(28098.310305, 10592.828928)	(28126.052739, 10398.63616)	(28094.217159, 10596.921984)	200.55539799697024	192.9485950788137	201.95695163418026	198.68031548686824	195.52546655537927	200.82522788060146	300.0	1.8322806335085522	1.7126964597821634	1.7063269844676279	1.7039558046239833	1.7061174681943865	1.7299917031041239	(123515, 46717)	227.82048203005544
22D054982	(20901.422651999997, 8367.570816000001)	(20957.817108, 8793.24864)	(20900.513064, 8369.844736000001)	(20995.110215999997, 8784.607744)	(20901.422651999997, 8371.663872000001)	(20994.200628, 8786.42688)	(20901.195255, 8367.116032)	(21006.707463, 8783.698176)	(20900.967858, 8366.206464)	(20945.537669999998, 8791.884288000001)	(20901.422651999997, 8368.480384)	(20945.992464, 8794.158208)	429.39718736026884	425.41388549472475	425.013065253134	429.73655736587267	428.0047639770969	428.0047639770973	500.0	1.4390817971652474	1.346556808736862	1.350729940062212	1.322732357864402	1.4664732842871926	1.4664732842871842	(92108, 38704)	435.6067684676141
22D059785	(5774.292020999999, 10160.784128000001)	(6107.201228999999, 10826.587904)	(5772.472844999999, 10158.055424)	(6103.562876999999, 10840.231424)	(5775.201609, 10161.693696)	(6097.195761, 10845.688832)	(5774.974212, 10160.784128000001)	(6091.5108359999995, 10852.965376)	(5772.018051, 10161.238912)	(6099.469730999999, 10852.510592)	(5773.382433, 10159.87456)	(6071.727296999999, 10871.156736)	744.3945250383321	758.2774586295972	755.9957539522674	761.124375129422	764.9059669690413	771.3183465797207	600.0	1.1071399224485867	1.1189421077038941	1.130817196973601	1.1418857712242423	1.128413597004608	1.1736388779444369	(26446, 48021)	795.6969666584877
22D066611	(30203.551731, 9862.445824)	(30307.244763, 10641.036032)	(30203.551731, 9861.536256000001)	(30334.532402999997, 10640.126464)	(30202.642142999997, 9862.900608)	(30281.776298999997, 10646.038656)	(30204.233922, 9862.445824)	(30299.740662, 10644.674304)	(30204.006524999997, 9863.355392000001)	(30262.220157, 10650.131712)	(30206.280495, 9861.536256000001)	(30280.866711, 10641.945600000001)	785.4648030808481	789.5306507229809	787.1260489089938	788.0373927095958	788.9269957755106	783.9654634100335	800.0	1.4383949627691923	1.4041289018318936	1.4700906356992112	1.4493019576718238	1.4969408390965242	1.4755125413239123	(132676, 47226)	877.0144128263593
22D069747	(3453.023445, 9125.695744)	(3456.6617969999998, 9562.288384000001)	(3452.113857, 9127.060096000001)	(3444.837153, 9570.474496)	(3452.113857, 9127.060096000001)	(3392.990637, 9560.924032)	(3452.7960479999997, 9126.605312)	(3398.2207679999997, 9565.926656)	(3453.478239, 9129.334016)	(3432.557715, 9566.836224)	(3453.933033, 9127.060096000001)	(3421.187865, 9566.381440000001)	436.60779987014223	443.47410358268195	437.87380614119894	442.6982092589089	438.0021122429774	440.53999741375867	420.0	1.5624630031303146	1.5872054711072934	1.7062334283647949	1.6943894854712367	1.618578029469305	1.645194555456678	(15087, 42141)	457.3781051092844
22D086807	(31012.175463, 7858.212736)	(31088.580855, 8262.060928)	(31012.175463, 7855.029248000001)	(31154.071191, 8238.866944000001)	(31011.265874999997, 7858.66752)	(31175.901303, 8227.04256)	(31011.038478, 7858.66752)	(31109.273982, 8266.153984)	(31010.811081, 7859.577088)	(31041.737072999997, 8267.97312)	(31012.175463, 7858.212736)	(31045.830219, 8270.24704)	411.0123430121569	409.2258233484767	403.4910088809231	419.16039005296983	409.5653011847187	413.40647101150194	500.0	1.3838130406510682	1.2167010933947233	1.1505038412543704	1.3342335076054261	1.4952150805442237	1.4892977456831806	(136486, 36454)	431.8253729025547
22D112204	(4147.948676999999, 5790.764672)	(4144.3103249999995, 5115.865216)	(4148.858265, 5788.490752000001)	(3932.3763209999997, 5159.0696960000005)	(4144.3103249999995, 5793.493376)	(4142.4911489999995, 5116.774784)	(4147.72128, 5791.219456000001)	(4215.030792, 5124.506112)	(4146.584295, 5791.219456000001)	(4201.159575, 5125.41568)	(4147.039089, 5792.129024)	(4228.902008999999, 5126.325248)	674.9092630230911	665.6089676485545	676.7210371783794	670.1024201369082	668.0367724331778	670.8175652193256	800.0	-1.5761872286868333	-1.9020607038942772	-1.5734845514711215	-1.4701800422374758	-1.4890101558727216	-1.44845682974097	(18487, 22442)	689.9115330327274
22D119266	(10289.486853, 3653.734656)	(10646.045349, 3775.6167680000003)	(10287.667677, 3653.734656)	(10660.598757, 3770.15936)	(10289.486853, 3656.008576)	(10680.609693, 3710.582656)	(10290.169044, 3654.18944)	(10639.450836, 3808.8160000000003)	(10288.577265, 3655.3264000000004)	(10708.352127, 3581.651392)	(10288.577265, 3655.099008)	(10651.502876999999, 3788.8055040000004)	376.81455690480215	390.68184259247863	394.9118967282601	381.9779355933596	426.19120306608784	386.7718021239035	0.0	0.3293772640043846	0.30260083569179846	0.13863672763790227	0.4167655145075254	-0.17374121301046044	0.35298325512295486	(46906, 16600)	395.73597404166713
23D000119	(4829.230089, 6655.7638400000005)	(5263.103564999999, 7070.526848)	(4828.320501, 6658.947328)	(5164.868061, 7162.848)	(4826.501325, 6653.9447040000005)	(5261.2843889999995, 7085.079936)	(4829.002692, 6656.218624)	(5246.503584, 7094.6304)	(4829.684883, 6655.536448000001)	(5332.687046999999, 7004.81056)	(4829.230089, 6656.673408000001)	(5288.572029, 7040.511104)	600.2287447144882	605.9539152311872	612.3021321316144	605.4022465735238	612.3753606262015	598.6037042263871	700.0	0.7628829416332105	0.9819509284936694	0.7811855137304126	0.8098243996859116	0.6069434736193786	0.6960893238423114	(23292, 31004)	611.4231938650794
23D012976	(24513.169202999998, 8884.20544)	(24428.577519, 9407.207040000001)	(24514.988379, 8885.569792)	(24369.454298999997, 9374.917376000001)	(24513.169202999998, 8886.024576)	(24316.698194999997, 9369.914752)	(24513.851393999998, 8884.20544)	(24326.476265999998, 9368.095616)	(24514.078791, 8884.660224000001)	(24323.065311, 9360.364288)	(24512.259615, 8883.750656)	(24364.906359, 9369.459968000001)	529.7984773520184	510.5303383816527	522.2552626961724	518.9018606849738	512.6212110787327	507.5692246554309	700.0	1.731150313140726	1.8598700552529934	1.956484966153997	1.9402428515938341	1.9526282634741174	1.8653488182535778	(106933, 41214)	525.8016223240571
23D0129761A	(23425.301955, 10107.574400000001)	(23240.655591, 10618.751616000001)	(23425.301955, 10108.029184)	(23219.735066999998, 10608.291584)	(23425.301955, 10110.303104)	(23181.532370999998, 10599.650688)	(23425.984146, 10106.664832)	(23140.373514, 10581.459328)	(23424.392367, 10108.029184)	(23201.543307, 10601.924608000001)	(23426.211542999998, 10108.029184)	(23233.378887, 10617.387264)	543.5038416570128	540.8513791197769	546.7034553120824	554.0787367724319	541.8435137482259	544.6375738794563	700.0	1.9174296639751358	1.9606793041035953	2.0329646173303906	2.1123516650781884	1.994653520468244	1.932701710916367	(101607, 46527)	570.5914398488295
23D021462	(5458.664984999999, 10619.206400000001)	(5737.908501, 10902.991616000001)	(5457.755397, 10617.387264)	(5736.089325, 10915.725568)	(5457.755397, 10619.661184)	(5739.727677, 10905.265536)	(5458.437588, 10617.842048)	(5740.409868, 10910.722944000001)	(5458.664984999999, 10619.206400000001)	(5738.818088999999, 10904.810752000001)	(5458.664984999999, 10619.433792)	(5564.631987, 11059.664704)	398.13438692005656	408.0141163115622	401.3455027401434	406.55575992741944	400.06950341431286	452.80488225417866	300.0	0.7934645394763065	0.8200735935477204	0.7917973388003445	0.804372237706666	0.7950331743992778	1.334582228968892	(24853, 48525)	457.6066418183034
23D027159	(12295.35579, 6301.941888)	(12481.821329999999, 6311.037568000001)	(12295.810583999999, 6300.577536000001)	(12435.887136, 6211.439872)	(12295.810583999999, 6302.396672)	(12461.355599999999, 6265.104384)	(12296.492774999999, 6301.03232)	(12459.309027, 6264.194816)	(12295.583187, 6300.8049280000005)	(12450.667941, 6231.222976)	(12296.037981, 6303.078848)	(12459.763820999999, 6263.057856)	186.6872491686396	166.0330194978874	169.6934502764181	166.9315237343675	169.9792015729299	168.54622655037213	0.0	0.04874078127182925	-0.566719258200231	-0.22157120032371116	-0.22250580187791696	-0.42174775155646876	-0.23973803708010413	(54926, 27887)	198.58491093109097
23D033030	(4604.561853, 5597.481472)	(4617.296085, 6257.82784)	(4602.742677, 5596.571904)	(4755.5534609999995, 6231.450368000001)	(4603.652265, 5596.11712)	(4456.299008999999, 6234.633856)	(4605.244044, 5597.481472)	(4667.096028, 6255.55392)	(4606.608426, 5598.845824)	(4566.5865539999995, 6248.277376)	(4606.608426, 5597.936256)	(4588.416666, 6254.644352)	660.4691411378889	653.0098006597559	655.2988663242871	660.9727791228992	650.6635774127158	656.9600166553846	600.0	1.5515145461461546	1.3345962190134937	1.7975999925398187	1.4770820115671124	1.6323444952876551	1.5984906844297182	(19751, 27513)	668.4233541295613
23D033984	(22942.538124, 5703.4461440000005)	(23286.134991, 6263.740032000001)	(22941.628536, 5703.900928)	(23288.863755, 6258.737408)	(22942.538124, 5701.627008)	(23302.507575, 6254.644352)	(22942.310727, 5702.536576)	(23311.376057999998, 6244.639104)	(22942.083329999998, 5703.900928)	(23365.04175, 6202.3441920000005)	(22943.447711999997, 5704.810496)	(23209.047408, 6323.316736000001)	657.257976705017	654.5348095042517	659.853156708412	655.8081803470648	653.712102133556	673.1219558402707	400.0	1.0206954605942942	1.0115979133659436	0.9937753896192636	0.9730703936195818	0.8671395463104818	1.1651868453546474	(102628, 27501)	677.0566426403104
23D035228	(29236.659687, 4497.81376)	(29966.149263, 4965.331712)	(29237.569274999998, 4500.542464)	(29841.535707, 5119.048704)	(29236.659687, 4499.1781120000005)	(30006.171134999997, 4888.473216)	(29240.070642, 4495.53984)	(29909.52741, 5070.386816)	(29236.204893, 4499.632896)	(30007.535516999997, 4888.928)	(29237.569274999998, 4499.1781120000005)	(30005.261547, 4890.292352)	866.4456572312739	864.4798551162133	862.3795838268804	882.3952685941546	864.00324624309	861.5809731065907	600.0	0.5699398291954215	0.7972913719593272	0.468355698081373	0.7095098585325534	0.4674052248624655	0.4711928679266802	(132446, 21011)	924.5464115594089
23D037436	(12064.093041, 9646.878208)	(12080.465624999999, 10727.444992)	(12063.183453, 9645.968640000001)	(12607.117076999999, 10344.516864000001)	(12065.002628999999, 9646.423424)	(12608.936253, 10343.152512)	(12065.684819999999, 9644.604288)	(11843.745347999999, 10657.86304)	(12063.638246999999, 9649.152128)	(11597.929191, 10400.455296)	(12065.002628999999, 9649.152128)	(11613.846980999999, 10413.189248)	1080.6908143363396	885.343666929022	883.9090504022947	1037.2803033588539	883.9351645269281	887.2959706096921	500.0	1.555645637838103	0.9092018612663455	0.9079374401951227	1.786426316765192	2.1256969540459236	2.1041932211968093	(55504, 45524)	898.6358061482981
23D046880	(14082.014018999998, 5249.571712)	(14694.166743, 5217.7368320000005)	(14080.194843, 5249.116928)	(14440.391690999999, 4985.342208)	(14082.014018999998, 5249.571712)	(14629.585995, 5322.337152)	(14082.69621, 5248.20736)	(14627.539422, 5287.318784)	(14081.786622, 5250.026496)	(14438.345118, 4990.799616)	(14083.605797999999, 5250.936064)	(14627.312025, 5298.2336000000005)	612.9799483549493	446.4514220161174	552.3856245042401	546.2452097270826	440.83164176850585	545.7595791099295	500.0	-0.051957993646354055	-0.6320811796216207	0.13211340532647764	0.0716618085328141	-0.6286341291903418	0.08677253546405589	(64431, 23237)	570.4293847813876
23D060857	(39045.429282, 13540.284032000001)	(39127.292202, 14181.529472)	(39044.519693999995, 13538.91968)	(39150.031901999995, 14173.798144)	(39048.158046, 13539.374464)	(39286.470102, 14117.859712000001)	(39047.021061, 13541.1936)	(39307.163229, 14117.859712000001)	(39044.974488, 13541.648384)	(39276.919428, 14123.771904000001)	(39045.884075999995, 13539.829248)	(39208.700328, 14151.968512000001)	646.449728897552	643.5864278308189	625.649916637548	632.62765692067	626.630870392447	633.4221423709406	800.0	1.4438207751569152	1.4061087773344207	1.180023386379388	1.1470163669957674	1.1916300970431264	1.3108359616798773	(172758, 62124)	633.1524510433621
23D067135	(29398.111557, 21647.7184)	(29407.207436999997, 22419.032064000003)	(29395.837586999998, 21656.81408)	(29344.900659, 22402.65984)	(29397.656763, 21649.082752000002)	(29694.182450999997, 22356.726656000003)	(29400.15813, 21645.444480000002)	(29343.763673999998, 22405.843328000003)	(29399.021145, 21648.627968)	(29296.237701, 22407.20768)	(29399.930732999997, 21649.082752000002)	(29621.870205, 22373.09888)	771.367294682683	747.5830845759251	767.2596552095216	762.4872082253344	765.5113427105456	757.2690953919557	800.0	1.559004161284416	1.6389846306481415	1.1739911712745057	1.6448251075103226	1.70547075633362	1.273350929788357	(129116, 98632)	781.3182170703092
23D077011	(9966.355716, 11311.387648)	(9802.629875999999, 11578.800640000001)	(9967.265303999999, 11312.297216)	(9783.528527999999, 11579.710208)	(9963.626951999999, 11312.752)	(9781.709352, 11583.803264)	(9967.037907, 11311.387648)	(9777.843603, 11574.2528)	(9966.128319, 11312.069824)	(9783.301131, 11579.937600000001)	(9967.037907, 11312.297216)	(9814.227122999999, 11599.720704000001)	313.5535982477298	324.4517084949098	326.4395823207675	323.87122873455104	324.31300635523974	325.5201947050004	500.0	2.1201806034001627	2.1728051687949086	2.1619002850038425	2.194647472958375	2.1696994419409315	2.059447843388177	(43004, 50984)	338.5483110783818
